# Supplementary material for: A High-Sensitivity Sweat Glucose Biosensor Enabled by an In Situ Grown NiFe PBA on Porous Pt/Ni/Au-SPE
Source: Sensors (Basel). 2026 May 6;26(9):2908. doi: 10.3390/s26092908 (PMC13165853; doi:10.3390/s26092908)
Supplement: Supplementary file 1 [file sensors-26-02908-s001.zip]

Archive with 1 entries (1 files):
- sensors-4266937-supplementary.docx
